# Supplementary material for: Efficacy and Safety of Stereotactic Body Radiation Therapy Modalities for >5 cm Advanced Unresectable Hepatocellular Carcinoma: A Network Meta-Analysis
Source: Cancers (Basel). 2026 Mar 18;18(6):988. doi: 10.3390/cancers18060988 (PMC13025757; doi:10.3390/cancers18060988)
Supplement: Supplementary file 1 [file cancers-18-00988-s001.zip]

Archive with 5 entries (5 files):
- Supplementary Table S1  Search strategy 1141201.pdf
- Supplementary Table S2.pdf
- Supplementary Table S3. SBRT Grade 3 ADE comparison 1150215.pdf
- PRISMA_2020_checklist_word 1150224.pdf
- Supplementary Figure S1-S6  1150318.pptx
